# Supplementary material for: Single-Particle Characterization of SARS-CoV-2 Isoelectric Point and Comparison to Variants of Interest
Source: Microorganisms. 2021 Jul 28;9(8):1606. doi: 10.3390/microorganisms9081606 (PMC8401476; doi:10.3390/microorganisms9081606)
Supplement: Supplementary file 1 [file microorganisms-09-01606-s001.zip]

Archive with 2 entries (2 files):
- Areo SARS COV 2 IEP Raw data supplemental.pdf
- Areo SARS COV 2 IEP Supplemental.pdf
